# Supplementary material for: hapln1a+ cells guide coronary growth during heart morphogenesis and regeneration
Source: Nat Commun. 2023 Jun 13;14:3505. doi: 10.1038/s41467-023-39323-6 (PMC10264374; doi:10.1038/s41467-023-39323-6)
Supplement: Supplementary file 4 — Source Data [file 41467_2023_39323_MOESM4_ESM.xlsx]

## Sheet: Fig.2
Fig.2d
	sample #	hapln1a+cells proceed vessel tips %	vessel tips and hapln1a+cells are in the same position %	vessel tips proceed the hapln1a+cells %
	1	76.9231	23.0769	0
	2	82.6087	13.0435	4.34783
	3	100	0	0
	4	80	15	5
	5	73.6842	15.7895	10.5263
	6	75	18.75	6.25
	7	86.3636	13.6364	0
	8	62.5	25	12.5
	9	70	25	5
	10	77.7778	22.2222	0
	11	82.3529	11.7647	5.88235
	12	78.5714	14.2857	7.14286
	13	87.5	12.5	0
	14	91.6667	0	8.33333
	15	84.6154	7.69231	7.69231
	16	80	6.66667	13.3333
	17	90.4762	4.7619	4.7619
	18	75	16.6667	8.33333
	19	85.7143	9.52381	4.7619
	20	78.2609	4.34783	17.3913
	21	77.7778	11.1111	11.1111
	22	100	0	0
	23	85.7143	0	14.2857

## Sheet: Fig.4
Fig.4b
		sample #	vessel change (%)			sample #	vessel change (%)
	control	1	23.5602		hapln1a+ cell ablation	1	-2.54832
		2	11.438			2	-6.45955
		3	68.2628			3	-23.0578
		4	27.9045			4	2.10708
		5	50.6612			5	2.49303
		6	27.3331			6	-11.8519
		7	16.7112			7	-7.89421
		8	20.0358			8	-7.17489
		9	4.24964			9	4.26331
		10	41.1268			10	10.4262
		11	29.7803			11	4.29592
Fig.4d
		sample #	vessel length/ventricular area (mm/mm2)			sample #	vessel length/ventricular area (mm/mm2)
	control	1	28.2167		hapln1a+ cell ablation	1	12.2695
		2	23.6447			2	15.5195
		3	26.2099			3	4.83851
		4	20.9086			4	7.35132
		5	22.0519			5	6.58008
		6	22.154			6	6.199
		7	18.4649			7	15.8486
		8	13.6489			8	12.0994
		9	19.2307			9	10.4734
		10	17.9081			10	2.35268
		11	18.8419			11	5.58606
		12	13.8428			12	16.3947
						13	5.76037
Fig.4e
		sample #	vessel junction number/ventricular area (/mm2)			sample #	vessel junction number/ventricular area (/mm2)
	control	1	509.497		hapln1a+ cell ablation	1	88.2053
		2	328.01			2	218.043
		3	159.006			3	68.4972
		4	328.833			4	55.7414
		5	333.456			5	41.0628
		6	369.735			6	90.0058
		7	230.766			7	112.685
		8	128.173			8	146.971
		9	214.142			9	92.5923
		10	237.355			10	0
		11	234.606			11	64.0358
		12	117.776			12	176.138
						13	45.733
Fig.4f
		sample #	vessel numbers/ventricular area (/mm2)			sample #	vessel numbers/ventricular area (/mm2)
	control	1	0		hapln1a+ cell ablation	1	2.26167
		2	4.02466			2	44.7269
		3	0			3	0
		4	0			4	0
		5	0			5	25.2694
		6	2.48144			6	7.50048
		7	0			7	13.7421
		8	0			8	9.18567
		9	0			9	10.288
		10	1.91415			10	0
		11	0			11	9.60537
		12	3.09937			12	2.48082
						13	2.85831

## Sheet: Fig.5
Fig.5d
	sample #	vessel pixels			sample #	vessel pixels
control	1	6060.18		hapln1a+ cell ablation	1	1261.77
	2	3232.71			2	2495.91
	3	4052.4			3	1510.44
	4	3665.58			4	1878.84
	5	5949.66			5	1086.78
	6	3555.06			6	2919.57
	7	4605			7	3684
	8	5820.72			8	1501.23
	9	6345.69			9	1694.64
	10	1713.06			10	5212.86
	11	7607.46			11	1731.48
	12	3905.04			12	2827.47
	13	3112.98			13	5664.15
	14	8252.16			14	3803.73
	15	2937.99			15	1713.06
	16	8196.9			16	1722.27
	17	5572.05			17	2302.5
	18	5120.76			18	1906.47
					19	5056.29
					20	2781.42
					21	3545.85
					22	985.47

## Sheet: Fig.7
Fig.7b
	30um					60um
	sample #	vessel tips with seprin1 %	vessel tips without seprin1 %				vessel tips with seprin1 %	vessel tips without seprin1 %
	1	50	50			1	75	25
	2	60	40			2	60	40
	3	100	0			3	100	0
	4	75	25			4	75	25
	5	75	25			5	75	25
	6	50	50			6	75	25
	7	60	40			7	80	20
	8	100	0			8	100	0
	9	25	75			9	50	50
	10	100	0			10	100	0

## Sheet: Fig.8
Fig.8b
		sample #	vessel change (%)			sample #	vessel change (%)
	control	1	29.8051		Tiplaxtinin	1	-3.5048
		2	36.9802			2	3.39577
		3	61.2145			3	-12.2128
		4	41.6323			4	-11.7388
		5	22.3047			5	7.79996
		6	31.6918
		7	13.114
Fig.8d		sample #	vessel length/ventricular area (mm/mm2)			sample #	vessel length/ventricular area (mm/mm2)
	control	1	12.8794		Tiplaxtinin		11.7072
		2	27.5363				9.38703
		3	12.7702				11.3994
		4	43.717				5.80162
		5	24.3083				9.74211
		6	25.6648				7.9431
		7	12.328
		8	16.3235
Fig.8f		sample #	vessel pixels			sample #	vessel pixels
	control	1	4749.27		Tiplaxtinin	1	3516.86
		2	4027.86			2	3035.93
		3	4328.45			3	3035.93
		4	3366.57			4	1803.52
		5	2434.75			5	2043.99
		6	5711.15			6	1803.52
		7	2494.87			7	1623.17
		8	3516.86

## Sheet: Fig.9
Fig.9b
		sample #	HA area (um2)/HA aggregates			sample #	HA area (um2)/HA aggregates
	control	1	12.1876		hapln1a+ cell ablation	1	5.11816
		2	21.0598			2	7.74451
		3	22.9728			3	10.3039
		4	51.5373			4	9.45304
		5	23.6265			5	19.1639
		6	30.752			6	7.55551
						7	6.87896
Fig.9d
		sample #	HA area (um2)/HA aggregates			sample #	HA area (um2)/HA aggregates
	control	1	53.5765		hapln1a+ cell ablation	1	12.5373
		2	26.9692			2	29.4609
		3	40.3378			3	12.1625
		4	23.6029			4	13.8171
		5	41.62			5	8.14979
		6	35.225			6	6.42015
		7	22.3797			7	9.14917
		8	45.8377			8	13.2729
Fig.9f
		sample #	HA area (um2)/HA aggregates			sample #	HA area (um2)/HA aggregates
	control	1	33.5233		Tiplaxtinin	1	8.01327
		2	10.8908			2	8.35232
		3	49.3572			3	6.35205
		4	35.6276			4	13.3242
		5	37.079			5	14.5044
		6	35.225			6	21.7917
Fig.9h
		sample #	HA area (um2)/HA aggregates			sample #	HA area (um2)/HA aggregates
	control	1	24.42		Tiplaxtinin	1	12.5622
		2	24.5489			2	9.05018
		3	23.6183			3	14.9287
		4	19.6111			4	12.8261
		5	31.7874			5	13.912
		6	49.9827			6	13.9349
		7	16.6387			7	10.4872
		8	22.993

## Sheet: Supplementary Fig. 5
Supplementary Fig. 5b
		sample #	tcf21+ cell area (%)			sample #	tcf21+ cell area (%)
	control	1	36.8074		tcf21+ cell ablation	1	12.3236
		2	27.0896			2	10.7928
		3	28.7579			3	15.0068
		4	27.0724			4	23.1336
		5	22.7036			5	11.8162
		6	35.5948			6	10.2682
		7	26.7112			7	10.5864
						8	17.2513
Supplementary Fig. 5d
		sample #	vessel length/ventricular area (mm/mm2)		sample #	sample #	vessel length/ventricular area (mm/mm2)
	control	1	21.8825		tcf21+ cell ablation	1	18.85
		2	19.4527			2	15.5863
		3	21.3287			3	30.2082
		4	23.9693			4	21.0892
		5	17.3736			5	21.6095
		6	28.8565			6	25.1384
		7	34.2754			7	16.5432
		8	17.0681			8	16.3357
		9	20.2238			9	24.7015
Supplementary Fig. 5f
		sample #	vessel pixels			sample #	vessel pixels
		1	6717.94			1	5249.7
		2	5726.03			2	6221.98
		3	5275.16			3	5049.73
		4	4373.42			4	4328.34
		5	5094.81			5	5094.81
		6	5590.77			6	4283.25
		7	6221.98

## Sheet: Supplementary Fig. 8
Supplementary Fig. 8b
		sample #	vessel length D0/D0 (%)	vessel length D1/D0 (%)	vessel length D2/D0 (%)
		1	0	6.11014	18.3479
		2	0	-8.97418	2.52658
		3	0	-5.16155	-1.37489
		4	0	-1.68379	14.4026
		5	0	6.17476	17.3696
		6	0	-3.58088	7.80681
		7	0	3.55822	16.3718
		8	0	1.16171	12.9706
